# Supplementary material for: Unraveling the Signaling Secretome of Platelet-Rich Plasma: Towards a Better Understanding of Its Therapeutic Potential in Knee Osteoarthritis
Source: J Clin Med. 2022 Jan 18;11(3):473. doi: 10.3390/jcm11030473 (PMC8836812; doi:10.3390/jcm11030473)
Supplement: Supplementary file 1 [file jcm-11-00473-s001.zip]

Archive with 1 entries (1 files):
- jcm-1504434-supplementary.pdf
